# Supplementary material for: How Refined Surgical Technical Solutions Can Make Bentall Operation a Low-Risk Procedure: 20-Year Personal Experience at the “Root” of the Aortic Diseases—It Is Time to Change Surgical Guidelines
Source: J Clin Med. 2023 Nov 26;12(23):7330. doi: 10.3390/jcm12237330 (PMC10707611; doi:10.3390/jcm12237330)
Supplement: Supplementary file 1 [file jcm-12-07330-s001.zip]

Archive with 1 entries (1 files):
- VIDEO pubb-sut ostio cor sx.mp4
